# Supplementary material for: Multiple Myeloma Cells with Increased Proteasomal and ER Stress Are Hypersensitive to ATX-101, an Experimental Peptide Drug Targeting PCNA
Source: Cancers (Basel). 2024 Nov 26;16(23):3963. doi: 10.3390/cancers16233963 (PMC11640687; doi:10.3390/cancers16233963)
Supplement: Supplementary file 1 [file cancers-16-03963-s001.zip]

Archive with 1 entries (1 files):
- cancers-3312807-supplementary.pdf
